# Supplementary material for: Integrative transcriptomic and proteomic analysis reveals CD9/ITGA4/PI3K‐Akt axis mediates trabecular meshwork cell apoptosis in human glaucoma
Source: J Cell Mol Med. 2019 Nov 3;24(1):814–29. doi: 10.1111/jcmm.14792 (PMC6933396; doi:10.1111/jcmm.14792)
Supplement: Supplementary file 3 [file JCMM-24-814-s003.xlsx]

## Sheet: Sheet1
gene_id	baseMean_control_iHTM	baseMean_case_GTM	foldChange	log2FoldChange	pval
WNT7B	86.7929	4.82526	0.0555952	-4.1689	6.92e-13
DKK1	3246.52	1085.83	0.334459	-1.5801	4.05e-64
TCF21	180.105	66.9812	0.371901	-1.42701	1.72e-13
FZD4	614.854	236.525	0.384685	-1.37825	1.94e-08
CDH13	3598.2	1484.68	0.412618	-1.27712	2.87e-26
FZD2	1809.43	873.017	0.482483	-1.05145	1.45e-31
FZD3	30.3667	69.8359	2.29976	1.20148	0.00249564
FZD1	51.7738	139.061	2.68593	1.42542	6.81e-11
